# Supplementary material for: The New Nematicide Cyclobutrifluram Targets the Mitochondrial Succinate Dehydrogenase Complex in Bursaphelenchus xylophilus
Source: Int J Mol Sci. 2024 Jun 24;25(13):6914. doi: 10.3390/ijms25136914 (PMC11241274; doi:10.3390/ijms25136914)
Supplement: Supplementary file 1 [file ijms-25-06914-s001.zip]

Archive with 1 entries (1 files):
- ijms-3047699-supplementary.pdf
